# Supplementary material for: Analysis of Tks4 Knockout Mice Suggests a Role for Tks4 in Adipose Tissue Homeostasis in the Context of Beigeing
Source: Cells. 2019 Aug 5;8(8):831. doi: 10.3390/cells8080831 (PMC6721678; doi:10.3390/cells8080831)
Supplement: Supplementary file 1 [file cells-08-00831-s001.zip]

Archive with 2 entries (2 files):
- cells-518607-supplementaryTable 1.pdf
- cells-518607-supplementary FigS1.tiff
